# Supplementary material for: Mechanisms of resistance to NAMPT inhibitors in cancer
Source: Cancer Drug Resist. 2025 Apr 16;8:18. doi: 10.20517/cdr.2024.216 (PMC12059476; doi:10.20517/cdr.2024.216)
Supplement: Supplementary file 1 [file cdr-8-18-SupplementaryTable1.xlsx]

## Sheet: Supplementary Table 1
Supplemental Table 1: Curated non-redundant list of mutations found in NAMPT from cBioPortal.
Cancer Type Detailed	Protein Change	Mutation Type
Renal Non-Clear Cell Carcinoma	R429*	Nonsense
Astrocytoma	P317H	Missense
Astrocytoma	L450I	Missense
Astrocytoma	D192V	Missense
Astrocytoma	F9S	Missense
Esophageal Adenocarcinoma	G185C	Missense
Lung Adenocarcinoma	P333L	Missense
Pancreatic Adenocarcinoma	D109Nfs*8	Frame Shift Deletion
Colorectal Adenocarcinoma	E258*	Nonsense
Endometrial Carcinoma	F332C	Missense
Breast Invasive Ductal Carcinoma	V119I	Missense
Cutaneous Melanoma	L70*	Frame Shift Deletion
Lung Squamous Cell Carcinoma	R424S	Missense
Lung Squamous Cell Carcinoma	R424S	Missense
Lung Squamous Cell Carcinoma	R424S	Missense
Stomach Adenocarcinoma	E363A	Missense
Diffuse Large B-Cell Lymphoma, NOS	R40H	Missense
Cutaneous Melanoma	G110R	Missense
Cutaneous Melanoma	G110E	Missense
Cutaneous Melanoma	L395*	Nonsense
Cutaneous Melanoma	L450F	Missense
Cutaneous Melanoma	P317H	Missense
Cutaneous Melanoma	X150_splice	Splice Region
Cutaneous Melanoma	P417L	Missense
Colon Adenocarcinoma	D235G	Missense
Glioblastoma	G100E	Missense
Glioblastoma	S301P	Missense
Glioblastoma	V20I	Missense
Glioblastoma	G428S	Missense
Cutaneous Melanoma	P236S	Missense
Colon Adenocarcinoma	A286V	Missense
Rectal Adenocarcinoma	K229T	Missense
Mucinous Adenocarcinoma of the Colon and Rectum	L70V	Missense
Mucinous Adenocarcinoma of the Colon and Rectum	Y69H	Missense
Hepatocellular Adenoma	A286V	Missense
Cutaneous Melanoma	S472T	Missense
Melanoma	A244T	Missense
Melanoma of Unknown Primary	T320I	Missense
Stomach Adenocarcinoma	E363A	Missense
Bladder Urothelial Carcinoma	P238S	Missense
Cutaneous Melanoma	S472T	Missense
Cutaneous Melanoma	P236S	Missense
Melanoma	A244T	Missense
Melanoma	T320I	Missense
Extrahepatic Cholangiocarcinoma	L172V	Missense
Colon Adenocarcinoma	D109Efs*4	Nonsense
Angiosarcoma	L328*	Frame Shift Deletion
Colon Adenocarcinoma	E187K	Missense
Colon Adenocarcinoma	X324_splice	Splice Site
Prostate	A208T	Missense
Prostate Adenocarcinoma	X364_splice	Splice Site
Cutaneous Squamous Cell Carcinoma	MUTATED	Splice Site
Lung Adenocarcinoma	E246*	Nonsense
Serous Ovarian Cancer	W147C	Missense
Serous Ovarian Cancer	G239R	Missense
Lung Adenocarcinoma	S278C	Missense
Breast Invasive Ductal Carcinoma	D94Y	Missense
Leiomyosarcoma	E451Q	Missense
Renal Clear Cell Carcinoma	T360N	Missense
Renal Clear Cell Carcinoma with Sarcomatoid Features	D109G	Missense
Papillary Renal Cell Carcinoma	E293D	Missense
Colorectal Adenocarcinoma	K229T	Missense
Mucinous Adenocarcinoma of the Colon and Rectum	L70V	Missense
Mucinous Adenocarcinoma of the Colon and Rectum	Y69H	Missense
Melanoma	G110K	Missense
Prostate Adenocarcinoma	A208T	Missense
Renal Clear Cell Carcinoma	G381V	Missense
Breast Invasive Ductal Carcinoma	K170E	Missense
Mucinous Adenocarcinoma of the Colon and Rectum	V404A	Missense
Papillary Stomach Adenocarcinoma	K330Q	Missense
Melanoma	A162T	Missense
Esophageal Adenocarcinoma	E366*	Nonsense
Melanoma	P238L	Missense
Lung Adenocarcinoma	P243S	Missense
Lung Squamous Cell Carcinoma	L131V	Missense
Lung Squamous Cell Carcinoma	P421R	Missense
Lung Squamous Cell Carcinoma	K423R	Missense
Lung Adenocarcinoma	R392I	Missense
Bladder Urothelial Carcinoma	D184N	Missense
Bladder Urothelial Carcinoma	E326Q	Missense
Bladder Urothelial Carcinoma	N316S	Missense
Bladder Urothelial Carcinoma	G217R	Missense
Bladder Urothelial Carcinoma	D192Y	Missense
Head and Neck Squamous Cell Carcinoma	E202D	Missense
Head and Neck Squamous Cell Carcinoma	E444Q	Missense
Head and Neck Squamous Cell Carcinoma	D456N	Missense
Ewing Sarcoma	T44R	Missense
Hepatocellular Carcinoma	G381V	Missense
Cutaneous Squamous Cell Carcinoma	L432I	Missense
Cutaneous Squamous Cell Carcinoma	D354N	Missense
Cutaneous Squamous Cell Carcinoma	E6K	Missense
Skin Cancer, Non-Melanoma	S398F	Missense
Skin Cancer, Non-Melanoma	P139L	Missense
Skin Cancer, Non-Melanoma	F96C	Missense
Skin Cancer, Non-Melanoma	P421S	Missense
Skin Cancer, Non-Melanoma	S180F	Missense
Glioblastoma Multiforme	I171M	Missense
Glioblastoma Multiforme	M372L	Missense
Glioblastoma Multiforme	L131I	Missense
Glioblastoma Multiforme	H490R	Missense
Uterine Endometrioid Carcinoma	R429*	Nonsense
Uterine Mixed Endometrial Carcinoma	Y230Ifs*29	Frame Shift Insertion
Uterine Endometrioid Carcinoma	K229Nfs*22	Frame Shift Deletion
Uterine Endometrioid Carcinoma	H191N	Missense
Uterine Endometrioid Carcinoma	T468I	Missense
Uterine Endometrioid Carcinoma	G355E	Missense
Uterine Endometrioid Carcinoma	I80V	Missense
Uterine Endometrioid Carcinoma	F215L	Missense
Uterine Endometrioid Carcinoma	A173V	Missense
Uterine Endometrioid Carcinoma	S301L	Missense
Uterine Endometrioid Carcinoma	G217*	Nonsense
Uterine Endometrioid Carcinoma	G448*	Nonsense
Uterine Endometrioid Carcinoma	T320A	Missense
Uterine Endometrioid Carcinoma	L458I	Missense
Uterine Mixed Endometrial Carcinoma	A4T	Missense
Uterine Endometrioid Carcinoma	L105I	Missense
Uterine Endometrioid Carcinoma	L105I	Missense
Uterine Endometrioid Carcinoma	L482R	Missense
Lung Adenocarcinoma	S275Y	Missense
Lung Adenocarcinoma	E263K	Missense
Lung Adenocarcinoma	S338*	Nonsense
Lung Adenocarcinoma	A286G	Missense
Lung Adenocarcinoma	Y36C	Missense
Lung Adenocarcinoma	D282Y	Missense
Lung Adenocarcinoma	Y281*	Nonsense
Tubular Stomach Adenocarcinoma	V356I	Missense
Stomach Adenocarcinoma	T460A	Missense
Intestinal Type Stomach Adenocarcinoma	K229Nfs*22	Frame Shift Deletion
Stomach Adenocarcinoma	M368I	Missense
Tubular Stomach Adenocarcinoma	P421T	Missense
Tubular Stomach Adenocarcinoma	X410_splice	Splice Region
Breast Invasive Ductal Carcinoma	R429*	Nonsense
Breast Invasive Ductal Carcinoma	X106_splice	Splice Site
Breast Invasive Ductal Carcinoma	E106D	Missense
Breast Invasive Lobular Carcinoma	S241F	Missense
Breast Invasive Ductal Carcinoma	V413L	Missense
Breast Invasive Ductal Carcinoma	G61V	Missense
Colorectal Adenocarcinoma	G254R	Missense
Colorectal Adenocarcinoma	I290M	Missense
Colorectal Adenocarcinoma	G197*	Nonsense
