# Supplementary material for: Mechanisms of resistance to NAMPT inhibitors in cancer
Source: Cancer Drug Resist. 2025 Apr 16;8:18. doi: 10.20517/cdr.2024.216 (PMC12059476; doi:10.20517/cdr.2024.216)
Supplement: Supplementary file 2 — Supplementary Materials [file cdr-8-18-SupplementaryMaterials.zip]

Archive with 1 entries (1 files):
- cdr70216-Supplementary Table 1.xlsx
